# Supplementary material for: Lipid analogs reveal features critical for hemolysis and diminish granadaene mediated Group B Streptococcus infection
Source: Nat Commun. 2020 Mar 20;11:1502. doi: 10.1038/s41467-020-15282-0 (PMC7083881; doi:10.1038/s41467-020-15282-0)
Supplement: Supplementary file 3 — Source Data [file 41467_2020_15282_MOESM3_ESM.xlsx]

## Sheet: Fig. 1 b_c_d_e
	Percent hemolysis
	DTS
	pP7X			pP7			pP9			P9
	250 μM	125 μM	62.5 μM	250 μM	125 μM	62.5 μM	250 μM	125 μM	62.5 μM	250 μM	125 μM	62.5 μM
	80.25	45.48	1.6	97.62	91.04	8.61	92.62	21.32	-0.51	93.85	7.76	0.78
	57.12	-0.97	1.31	117.28	23.54	-1.4	91.05	10.16	-1.27	95.09	5.73	2.22
	101.41	16.83	1.95	80.64	94.97	9.96	85.52	41.01	0.86	78.5	17.7	-0.01
	DMSO
	pP7X			pP7			pP9			P9
	250 μM	125 μM	62.5 μM	250 μM	125 μM	62.5 μM	250 μM	125 μM	62.5 μM	250 μM	125 μM	62.5 μM
	89.23	76.84	18.18	87.42	102.96	62.39	61.43	14.81	-0.98	0.73	0.15	2.08
	75.41	26.41	3.11	92.56	65.04	0.26	102.6	64.63	0.21	-0.76	-0.41	1.19
	96.34	71.54	30.67	63.88	107.2	26.67	95.84	58.3	-0.89	36.42	-3.52	-0.87

## Sheet: Fig. 3 a_d Fig. 4 a
	% cell death
	CD4+ T cells		B cells
	HH GBS	NH GBS	HH GBS	NH GBS
	30.23	-2.52	71.56	2.8
	55.11	4.16	92.61	-5.4
	61.07	-0.09	69.67	0.4
	% cell death
	CD4+ T cells				B cells
	Granadaene	GBSΔcylE extract	DTS	R-P4	Granadaene	GBSΔcylE extract	DTS	R-P4
	31.27	5.9	3.24	2.15	66.14	-2.12	4.25	1.89
	40.31	5.82	4.36	6.18	36.78	0.62	6.6	0.11
	45.7	0.03	2.84	10.13	41.59	-6.69	-5.55	6.98

## Sheet: Fig. 4 b_c Supp. Fig. 3 b_c
	% CD69+ of DAPI- cells
	CD4+ T cells			B cells
	PBS (unstimulated)	PBS (stimulated)	R-P4 (stimulated)	PBS (unstimulated)	PBS (stimulated)	R-P4 (stimulated)
	20.9	99.8	99.6	34.8	81.2	76
	23.7	99.1	94	38.2	81	58.8
	1.2	95.5	88.9	25.8	60.4	49.3
	% DAPI- of single cells
	CD4+ T cells				B cells
	PBS (unstimulated)	PBS (stimulated)	R-P4 (stimulated)	Granadaene (stimulated)	PBS (unstimulated)	PBS (stimulated)	R-P4 (stimulated)	Granadaene (stimulated)
	74.1	73.3	49.4	0.21	75.4	64.5	52.4	0
	72.5	82.8	73.7	3.82	98.8	98.8	95.9	7.13
	89.1	84.5	35.3	0.26	92.5	97.2	87.2	1.51

## Sheet: Fig. 5 b_c_d Supp. Fig. 4
		Signal intensity at granadaene spot			Percent hemolysis inhibition
		R-P4	Control		R-P4	Control
		19.347	10.381		62.39	57.28
		25.395	9.201		54.13	48.42
		29.672	10.67		60.13	34.98
		9.883	10.976		40.46	17.96
		9.556	9.67		61.97	20.82
		16.278	7.457		36.75	0.36
		25.571	10.111		63.25	26.94
		10.161	8.074		49.8	22.33
		14.205	7.532		46.79	12.77
		19.161	11.415		50.07	14.83
		CFU GBS recovered
		Spleen (CFU/g tissue)		Lung (CFU/g tissue)		Brain (CFU/g tissue)		Blood (CFU/mL)
		R-P4	Control	R-P4	Control	R-P4	Control	R-P4	Control
		0	7930000	0	4580000	0	0	0	89600
		876	7930	0	0	0	1345.18	0	0
		741	155000	0	14200000	0	277.778	0	28500
		1680	49800	132	307000	0	2281.59	0	2370
		2260	1000	0	0	0	2029.91	0	10
		1170	12000	0	0	0	0	0	0
		430	1370000	0	26100	0	30.303	0	0
		0	500	0	0	0	596.447	0	0
		333	1900	0	423	0	180.879	0	20
		0	1140	0	0	0	52.2193	20	0
		4220	2660	0	1450	0	50.6329	0	10
		658	22400	0	1950	0	0	0	30
		710	19900	0	0	0	0	0	0
		3230	4910	0	45	0	0	0	0
		3390	349	0	238	0	0	0	0
		0	580	0	0	0	52.4934	0	0
		585	1410	0	0	0	53.0504	0	0
		0	8260	0	0	0	0	0	0
		106	876	0	0	0	0	0	0
		572	0	0	0	0	0	0	0
		1010	4000	0	404	0	0	0	9410
		222	583	0	0	0	0	0	10
		238	8990	0	0	0	0	0	10
		0	1230	0	0	0	0	0	0
